# Supplementary material for: Dataset for the role of sustained attention in memory formation of transgenic mice for Alzheimer׳s disease
Source: Data Brief. 2016 Jan 16;6:763–8. doi: 10.1016/j.dib.2016.01.015 (PMC4744239; doi:10.1016/j.dib.2016.01.015)
Supplement: Supplementary file 1 — Supplementary material [file mmc1.zip]

Archive with 4 entries (4 files):
- coi_disclosure-Eduardo Oliveira.pdf
- coi_disclosure-Hudson Buck.pdf
- coi_disclosure-Natalia Schowe.pdf
- coi_disclosure-Tania Viel.pdf
